# Supplementary material for: Nutritional Niches of Cancer Therapy-Induced Senescent Cells
Source: Nutrients. 2022 Sep 2;14(17):3636. doi: 10.3390/nu14173636 (PMC9460569; doi:10.3390/nu14173636)
Supplement: Supplementary file 1 [file nutrients-14-03636-s001.zip]

Archive with 1 entries (1 files):
- nutrients-1877761-supplementary.pdf
